# Supplementary material for: The complete mitochondrial genome of Holothuria atra (Holothuriida: Holothuriidae: Holothuria) and its structural characteristics
Source: PLoS One. 2026 Apr 17;21(4):e0347494. doi: 10.1371/journal.pone.0347494 (PMC13089733; doi:10.1371/journal.pone.0347494)
Supplement: S1 Table — (XLSX) [file pone.0347494.s001.xlsx]

## Sheet: Sheet1
Name	Acid or base
Stand acids	F	F	L	L	S	S	S	S	Y	Y	*	*	C	C	*	W	L	L	L	L	P	P	P	P	H	H	Q	Q	R	R	R	R	I	I	I	M	T	T	T	T	N	N	K	K	S	S	R	R	V
Echinoderms and flatwormsas acid	F	F	L	L	S	S	S	S	Y	Y	*	*	C	C	W	W	L	L	L	L	P	P	P	P	H	H	Q	Q	R	R	R	R	I	I	I	M	T	T	T	T	N	N	N	K	S	S	S	S	V
Initiation codon	-	-	-	-	-	-	-	-	-	-	-	-	-	-	-	-	-	-	-	-	-	-	-	-	-	-	-	-	-	-	-	-	-	-	-	M	-	-	-	-	-	-	-	-	-	-	-	-	-
Base 1	T	T	T	T	T	T	T	T	T	T	T	T	T	T	T	T	C	C	C	C	C	C	C	C	C	C	C	C	C	C	C	C	A	A	A	A	A	A	A	A	A	A	A	A	A	A	A	A	G
Base 2	T	T	T	T	C	C	C	C	A	A	A	A	G	G	G	G	T	T	T	T	C	C	C	C	A	A	A	A	G	G	G	G	T	T	T	T	C	C	C	C	A	A	A	A	G	G	G	G	T
Base 3	T	C	A	G	T	C	A	G	T	C	A	G	T	C	A	G	T	C	A	G	T	C	A	G	T	C	A	G	T	C	A	G	T	C	A	G	T	C	A	G	T	C	A	G	T	C	A	G	T
[truncated: 15 more columns]
