# Supplementary material for: The complete mitochondrial genome of Holothuria atra (Holothuriida: Holothuriidae: Holothuria) and its structural characteristics
Source: PLoS One. 2026 Apr 17;21(4):e0347494. doi: 10.1371/journal.pone.0347494 (PMC13089733; doi:10.1371/journal.pone.0347494)
Supplement: S2 Table — (XLS) [file pone.0347494.s002.xls]

## Sheet: Amino Acid Composition
amino acid	Ala	Cys	Asp	Glu	Phe	Gly	His	Ile	Lys	Leu	Met	Asn	Pro	Gln	Arg	Ser	Thr	Val	Trp	Tyr
amino acid propotiortion %	6.64901	1.03311	1.69536	2.6755	7.54967	5.64238	2.27815	10.596	1.48344	16.5828	1.98675	5.24503	4.71523	2.22517	1.93377	9.64238	7.49669	5.03311	2.80795	2.72848
